# Supplementary material for: Accelerated Development of Novel Biomass-Based Polyurethane Adhesives via Machine Learning
Source: ACS Appl Mater Interfaces. 2025 Feb 28;17(10):15959–68. doi: 10.1021/acsami.4c20371 (PMC11912195; doi:10.1021/acsami.4c20371)
Supplement: Supplementary file 2 — am4c20371_si_002.zip [file am4c20371_si_002.zip]

Archive with 13 entries (12 files):
- data/
- data/BO_2025.ipynb
- data/data.xlsx
- data/data2.xlsx
- data/data3.xlsx
- data/data4.xlsx
- data/data5.xlsx
- data/initial_dataset.xlsx
- data/Lasso.ipynb
- data/LR.ipynb
- data/RFR.ipynb
- data/Ridge.ipynb
- data/XGB.ipynb
