# Supplementary material for: Accelerated Development of Novel Biomass-Based Polyurethane Adhesives via Machine Learning
Source: ACS Appl Mater Interfaces. 2025 Feb 28;17(10):15959–68. doi: 10.1021/acsami.4c20371 (PMC11912195; doi:10.1021/acsami.4c20371)
Supplement: Supplementary file 2 — am4c20371_si_002.zip [file am4c20371_si_002.zip › data/BO_2025.ipynb]

# %% [code]
#import from library
import GPy
import GPyOpt
import numpy as np
import pandas as pd

# %% [code]
#reading the dataset from excel [initial_dataset, data2, data3, data4, data5]
df=pd.read_excel("data5.xlsx")

# %% [code]
#Convert categorical variable into dummy variables
df = pd.get_dummies(df,prefix='',prefix_sep='')

# %% [code]
# explanatory variable
train_data = df.drop("adhesive strength[MPa]", axis=1)
X = train_data.values

# %% [code]
# set adhesive strength as response variable
y = df["adhesive strength[MPa]"].values
y = y.reshape((-1,1))

# %% [code]
# normalize the X
from sklearn.preprocessing import MinMaxScaler
mm = MinMaxScaler()
mm_x = mm.fit_transform(X)
mm_data=pd.DataFrame(mm_x,columns=train_data.columns)

# %% [code]
# set the search range
bounds = [{'name': 'ratio', 'type':'discrete', 'domain':mm_data["r"].unique()},
      {'name': 'T', 'type': 'discrete', 'domain': mm_data["temperature_heat[deg]"].unique()},
      {'name': 'time', 'type': 'discrete', 'domain': mm_data["time_heat[h]"].unique()},
      {'name': 'PCL', 'type': 'discrete', 'domain':[0,1]},
      {'name': 'PEG', 'type': 'discrete', 'domain':[0,1]},
      {'name': 'PLA', 'type': 'discrete', 'domain':[0,1]},
      {'name': 'PPG', 'type': 'discrete', 'domain':[0,1]},
      {'name': 'PTMEG', 'type': 'discrete', 'domain':[0,1]},
      {'name': 'HMDI', 'type': 'discrete', 'domain':[0,1]},
      {'name': 'IPDI', 'type': 'discrete', 'domain':[0,1]},
      {'name': 'LDI', 'type': 'discrete', 'domain':[0,1]},
      {'name': 'MDI', 'type': 'discrete', 'domain':[0,1]},
      {'name': 'PDI', 'type': 'discrete', 'domain':[0,1]}]


# %% [code]
# define constraints to make sure that only one type of polyol and one type of isocyanate were suggested.
constraints = [
{
"name": "constr_1",
"constraint": "(x[:,3] + x[:,4]+ x[:,5]+ x[:,6]+ x[:,7]) - 1"
},
{
"name": "constr_2",
"constraint": "(x[:,8] + x[:,9]+ x[:,10]+ x[:,11]+ x[:,12]) - 1"
},
{
"name": "constr_3",
"constraint": "1 - (x[:,3] + x[:,4]+ x[:,5]+ x[:,6]+ x[:,7])"
},
{
"name": "constr_4",
"constraint": "1 - (x[:,8] + x[:,9]+ x[:,10]+ x[:,11]+ x[:,12])"
}
]

# %% [code]
# set parameters for bayesian optimization
params = {'acquisition_type':'EI',# Expected Improvement
          'f':None,
          'domain':bounds,
          'model_type':'GP',#standard Gaussian process
          'X':mm_x,# normalized explanatory variable
          'Y':y*-1,# response variable (usually it search for minimum so muiltiple by -1)
          'de_duplication':False,
          'normalize_Y':False,
          'exact_feval':True,
          'constraints':constraints}


# %% [code]
# use BO to find the next suggested experiment
myBopt = GPyOpt.methods.BayesianOptimization(**params)
np.random.seed(0)
x_suggest= myBopt.suggest_next_locations()
y_predict = myBopt.model.model.predict(x_suggest)
y_mean=y_predict[0]*-1
y_variance=y_predict[1]


print('The next suggested experiment is :')
result= pd.DataFrame(mm.inverse_transform(x_suggest),columns=train_data.columns)
result

# %% [code]
print(f'The predicted adhesive strength is {y_mean}MPa with the dispersion of {y_variance}MPa.')
