# Supplementary material for: Accelerated Development of Novel Biomass-Based Polyurethane Adhesives via Machine Learning
Source: ACS Appl Mater Interfaces. 2025 Feb 28;17(10):15959–68. doi: 10.1021/acsami.4c20371 (PMC11912195; doi:10.1021/acsami.4c20371)
Supplement: Supplementary file 2 — am4c20371_si_002.zip [file am4c20371_si_002.zip › data/data.xlsx]

## Sheet: Sheet1
Polyols	Isocyanate	NCO/OH index	hot_press_temperature[deg]	hot_press_time[h]	adhesive strength[MPa]
PTHF	MDI	5	250	1	1.15
PTHF	PDI	6	200	2	2.76
PTHF	LDI	2	70	4	0.09
PTHF	IPDI	3	150	3	2.38
PTHF	HMDI	4	100	0.5	0.74
PEG	PDI	5	70	3	0.06
PEG	LDI	6	150	0.5	0
PEG	IPDI	2	100	1	0.18
PEG	HMDI	3	250	2	1.82
PEG	MDI	4	200	4	6.52
PPG	LDI	5	100	2	0.25
PPG	IPDI	6	250	4	0
PPG	HMDI	2	200	3	0.76
PPG	MDI	3	70	0.5	0.16
PPG	PDI	4	150	1	0.11
PCL	IPDI	5	200	0.5	1.37
PCL	HMDI	6	70	1	0.14
PCL	MDI	2	150	2	0
PCL	PDI	3	100	4	0.43
PCL	LDI	4	250	3	1.75
PLA	HMDI	5	150	4	1.18
PLA	MDI	6	100	3	0.89
PLA	PDI	2	250	0.5	0
PLA	LDI	3	200	1	0
PLA	IPDI	4	70	2	0.54
PEG	MDI	5	200	4	8.94
PEG	MDI	6	200	3	10.04
PEG	MDI	5	150	4	2.71
PEG	MDI	5	200	2	5.64
PEG	MDI	4	250	3	1.6
