# Supplementary material for: Accelerated Development of Novel Biomass-Based Polyurethane Adhesives via Machine Learning
Source: ACS Appl Mater Interfaces. 2025 Feb 28;17(10):15959–68. doi: 10.1021/acsami.4c20371 (PMC11912195; doi:10.1021/acsami.4c20371)
Supplement: Supplementary file 2 — am4c20371_si_002.zip [file am4c20371_si_002.zip › data/data5.xlsx]

## Sheet: Sheet1
polyol	isocyanate	r	temperature_heat[deg]	time_heat[h]	adhesive strength[MPa]
PTHF	MDI	5	250	1	1.20427
PTHF	MDI	5	250	1	1.08759
PTHF	PDI	6	200	2	2.79222
PTHF	PDI	6	200	2	2.72925
PTHF	LDI	2	70	4	0.0841776
PTHF	LDI	2	70	4	0.0870388
PTHF	IPDI	3	150	3	2.11227
PTHF	IPDI	3	150	3	2.65178
PTHF	HMDI	4	100	0.5	0.725316
PTHF	HMDI	4	100	0.5	0.754072
PEG	PDI	5	70	3	0.097828
PEG	PDI	5	70	3	0.0310198
PEG	LDI	6	150	0.5	0.00239692
PEG	LDI	6	150	0.5	0.00581104
PEG	IPDI	2	100	1	0.343215
PEG	IPDI	2	100	1	0.007782
PEG	HMDI	3	250	2	1.07451
PEG	HMDI	3	250	2	2.57369
PEG	MDI	4	200	4	7.49908
PEG	MDI	4	200	4	5.53332
PPG	LDI	5	100	2	0.356267
PPG	LDI	5	100	2	0.144596
PPG	IPDI	6	250	4	0
PPG	IPDI	6	250	4	0
PPG	HMDI	2	200	3	0.811788
PPG	HMDI	2	200	3	0.706668
PPG	MDI	3	70	0.5	0.143801
PPG	MDI	3	70	0.5	0.166372
PPG	PDI	4	150	1	0.080986
PPG	PDI	4	150	1	0.138938
PCL	IPDI	5	200	0.5	0.826576
PCL	IPDI	5	200	0.5	1.9198
PCL	HMDI	6	70	1	0.135994
PCL	HMDI	6	70	1	0.141735
PCL	MDI	2	150	2	0.00134784
PCL	MDI	2	150	2	0.00099184
PCL	PDI	3	100	4	0.409328
PCL	PDI	3	100	4	0.457916
PCL	LDI	4	250	3	2.12294
PCL	LDI	4	250	3	1.38624
PLA	HMDI	5	150	4	0.874664
PLA	HMDI	5	150	4	1.48939
PLA	MDI	6	100	3	0.927552
PLA	MDI	6	100	3	0.853628
PLA	PDI	2	250	0.5	0
PLA	PDI	2	250	0.5	0
PLA	LDI	3	200	1	0
PLA	LDI	3	200	1	0
PLA	IPDI	4	70	2	0.575224
PLA	IPDI	4	70	2	0.497468
PEG	MDI	5	200	4	7.81788
PEG	MDI	5	200	4	10.0622
PEG	MDI	6	200	3	11.2938
PEG	MDI	6	200	3	8.78244
PEG	MDI	5	150	4	2.0784
PEG	MDI	5	150	4	3.3405
PEG	MDI	5	200	2	5.3584
PEG	MDI	5	200	2	5.91448
