# Supplementary material for: Accelerated Development of Novel Biomass-Based Polyurethane Adhesives via Machine Learning
Source: ACS Appl Mater Interfaces. 2025 Feb 28;17(10):15959–68. doi: 10.1021/acsami.4c20371 (PMC11912195; doi:10.1021/acsami.4c20371)
Supplement: Supplementary file 2 — am4c20371_si_002.zip [file am4c20371_si_002.zip › data/XGB.ipynb]

# %% [code]
import pandas as pd
import numpy as np
import matplotlib.pyplot as plt
import xgboost as xgb
from sklearn.model_selection import LeaveOneOut,cross_val_score,KFold

#reading the dataset
df=pd.read_excel("data.xlsx")
df = df.dropna()
df.columns =['Polyols', 'Isocyanate', 'r', 'heating temperature [℃]','heating time [h]', 'Adhesive Strength [MPa]']

#Convert categorical variable into 'dummy' variables - effectively one-hot encoding
df = pd.get_dummies(df,prefix='',prefix_sep='')

# explanatory variable
train_data = df.drop("Adhesive Strength [MPa]", axis=1)
X = train_data.values

# set adhesive strength as response variable
y = df["Adhesive Strength [MPa]"].values

# scale X on unit cube
from sklearn.preprocessing import MinMaxScaler
mm = MinMaxScaler()
mm_X = mm.fit_transform(X)

# %% [code]
# split the dataset into training and set sets
from sklearn.model_selection import train_test_split
X_train, X_test, y_train, y_test = train_test_split(mm_X, y, test_size=0.2,random_state=0)


# %% [code]
# use the Xgboost with best parameters to fit the training dataset
from sklearn.metrics import mean_squared_error,mean_absolute_error,r2_score
best_xgb = xgb.XGBRegressor(n_estimators = 12
                                ,n_jobs=-1
                                 ,max_depth=3
                                 ,gamma = 0.3
                                 ,learning_rate = 0.3
                                 ,min_child_weight = 3
                                 )
model = best_xgb
model.fit(X_train, y_train)

# Predict on the test set and training set
y_test_pred = model.predict(X_test)
y_train_pred = model.predict(X_train)

# Calculate RMSE and MAE on the training set
train_r2 = r2_score(y_train, y_train_pred)
train_rmse = np.sqrt(mean_squared_error(y_train, y_train_pred))
train_mae = mean_absolute_error(y_train, y_train_pred)
print(f'Train R2: {train_r2}')
print(f'Train RMSE: {train_rmse}')
print(f'Train MAE: {train_mae}')

# Calculate RMSE and MAE on the test set
test_r2 = r2_score(y_test, y_test_pred)
test_rmse = np.sqrt(mean_squared_error(y_test, y_test_pred))
test_mae = mean_absolute_error(y_test, y_test_pred)
print(f'Test R2: {test_r2}')
print(f'Test RMSE: {test_rmse}')
print(f'Test MAE: {test_mae}')

# %% [code]
# visualize the envaluation
scores=pd.DataFrame({"R^2":[0.92,0.39],
                 'RMSE':[0.59,2.97],
                 'MAE':[0.39,1.77]
})
scores.index=['Training data','Test data']

plt.figure(figsize=(6,5))
plt.rc('font', family = 'Times New Roman', size = 14)
bar1 = plt.barh(np.linspace(1.6, 4.8, 2),scores["R^2"],label= "R$^2$")
bar2 = plt.barh(np.linspace(0.8, 4, 2),scores["RMSE"],label= "RMSE",tick_label = scores.index)
bar3 = plt.barh(np.linspace(0, 3.2, 2),scores["MAE"],label= "MAE")
plt.bar_label(bar1, fmt='%.2f')
plt.bar_label(bar2, fmt='%.2f')
plt.bar_label(bar3, fmt='%.2f')
plt.xlim(0,3.5)
plt.legend()

# %% [code]
# calculate the importance of each explanatory variable
importance = pd.DataFrame({"feature_names":train_data.columns, "coefficient":model.feature_importances_})
importance.sort_values (by= "coefficient" ,ascending= False,ignore_index=True)

# %% [code]
# visualize the importance of each explanatory variable
plt.rc('font', family = 'Times New Roman', size = 14)
bar = plt.barh(np.linspace(0, 13, 13),importance['coefficient'],tick_label = train_data.columns)
plt.bar_label(bar, fmt='%.2f')
plt.xlim(0,0.5)

# %% [code]
# plot predicted versus measured adhesive strengths
plt.figure(figsize=(6,5))
plt.rc('font', family = 'Times New Roman', size = 14)
plt.plot([0,11],[0,11],c = 'black',linestyle = '--')

y_train_predit = model.predict(X_train)
y_test_predit = model.predict(X_test)

plt.scatter(y_train, y_train_predit,label='train data')
plt.scatter(y_test, y_test_predit,label='test data',marker="<")
plt.grid()
plt.legend()
plt.xlim(0, 11)
plt.ylim(0, 11)
plt.xlabel("Adhesive Strength_measured [MPa]")
plt.ylabel("Adhesive Strength_predicted [MPa]")
plt.show()

# %% [code]
from sklearn.model_selection import GridSearchCV
# Define the parameter grid for Xgboosting
param_grid = {
    'n_estimators': np.arange(30),
    'max_depth': [2, 3, 4, 5],
    'learning_rate': [0.01, 0.05, 0.1, 0.2, 0.3],
    'min_child_weight': [1, 2, 3, 4, 5],
    'gamma': [0, 0.1, 0.2, 0.3, 0.4, 0.5]
}

# Initialize Ridge model
model = xgb.XGBRegressor(random_state=0)
loo = LeaveOneOut()

# Perform Grid Search with Cross-Validation for Xgboosting
grid_search = GridSearchCV(estimator=model, param_grid=param_grid,
                           cv=loo, n_jobs=-1, scoring='neg_mean_squared_error', verbose=2)

grid_search.fit(X_train, y_train)

# Get the best Parameters and MSE
best_params = grid_search.best_params_
best_xgb = grid_search.best_estimator_

scores = cross_val_score(best_xgb, X_train, y_train, cv=loo, scoring='neg_mean_squared_error')
mean_score = -scores.mean()

print(f"Best Parameters: {best_params}")
print(f"MSE with best parameters: {mean_score}")
